# Supplementary material for: Site-specific glycosylation regulates the form and function of the intermediate filament cytoskeleton
Source: eLife. 2018 Mar 7;7:e31807. doi: 10.7554/eLife.31807 (PMC5841932; doi:10.7554/eLife.31807)
Supplement: Figure 4—source data 1. — (A) Migration data were first compared by analysis of variance (ANOVA) using JMP software. The results of the ANOVA, as well as the effect test, are displayed. (B) Pairwise t-tests for all combinations of data points were performed. Level and –Level indicate the sample and the sample it is being compared to, respectively. The calculated difference, standard error, and upper and lower confidence levels (CL) are shown, as well as the p value for each t-test. (C) Comprehensive comparison of all samples and conditions. Any two samples that do not share a letter in column two are statistically significantly different from each other. [file elife-31807-fig4-data1.xlsx]

## Sheet: Sheet1
A
Analysis of Variance							Effect Tests
Source	DF	Sum of Squares	Mean Square	F Ratio			Source	Nparm	DF	Sum of Squares	F Ratio	Prob > F
Model	11	16883.8	1534.89	6.0252			Cell type	3	3	6652.89	8.7053	0.0001
Error	48	12227.8	254.75	Prob > F			Condition	2	2	732.997	1.4387	0.2473
C. Total	59	29111.6		<.0001			Cell type*Condition	6	6	6360.33	4.1612	0.0019
B
Level	-Level	Difference	Std error diff	Lower CL	Upper CL	p-value
WT +serum	WT control	86.4224	7.66956	71.1334	101.711	<.0001
WT +serum	S49A control	80.7173	7.66956	65.4283	96.0063	<.0001
WT +serum	Y117L control	80.6191	7.66956	65.3301	95.9081	<.0001
WT +serum	Vector control	78.2128	7.66956	62.9238	93.5018	<.0001
Vector,ThiaG	WT control	65.5772	8.99336	47.6493	83.5051	<.0001
WT,ThiaG	WT control	60.9777	8.99336	43.0498	78.9056	<.0001
Vector,ThiaG	S49A control	59.8721	8.99336	41.9441	77.8	<.0001
Vector,ThiaG	Y117L control	59.7739	8.99336	41.846	77.7019	<.0001
Vector,ThiaG	Vector control	57.3676	8.99336	39.4397	75.2955	<.0001
WT,ThiaG	S49A control	55.2726	8.99336	37.3447	73.2005	<.0001
WT,ThiaG	Y117L control	55.1744	8.99336	37.2465	73.1024	<.0001
WT +serum	S49A +serum	54.5469	7.66956	39.2579	69.8359	<.0001
WT,ThiaG	Vector control	52.7681	8.99336	34.8402	70.6961	<.0001
WT +serum	S49A,5SGlcNAc	52.0372	8.99336	34.1093	69.9652	<.0001
WT +serum	Y117L,ThiaG	48.4484	8.99336	30.5205	66.3764	<.0001
Vector,5SGlcNAc	WT control	48.1751	8.99336	30.2472	66.1031	<.0001
WT +serum	Y117L +serum	47.761	7.66956	32.472	63.05	<.0001
WT +serum	Vector +serum	47.4125	7.66956	32.1235	62.7015	<.0001
WT +serum	S49A,ThiaG	46.9499	8.99336	29.022	64.8779	<.0001
WT +serum	Y117L,5SGlcNAc	43.7082	8.99336	25.7802	61.6361	<.0001
WT +serum	WT,5SGlcNAc	43.5243	8.99336	25.5964	61.4523	<.0001
WT,5SGlcNAc	WT control	42.898	8.99336	24.9701	60.826	<.0001
Y117L,5SGlcNAc	WT control	42.7142	8.99336	24.7863	60.6421	<.0001
Vector,5SGlcNAc	S49A control	42.47	8.99336	24.5421	60.398	<.0001
Vector,5SGlcNAc	Y117L control	42.3719	8.99336	24.4439	60.2998	<.0001
Vector,5SGlcNAc	Vector control	39.9656	8.99336	22.0376	57.8935	<.0001
S49A,ThiaG	WT control	39.4724	8.99336	21.5445	57.4004	<.0001
Vector +serum	WT control	39.0098	7.66956	23.7208	54.2988	<.0001
Y117L +serum	WT control	38.6614	7.66956	23.3724	53.9504	<.0001
WT +serum	Vector,5SGlcNAc	38.2472	8.99336	20.3193	56.1752	<.0001
Y117L,ThiaG	WT control	37.974	8.99336	20.046	55.9019	<.0001
WT,5SGlcNAc	S49A control	37.1929	8.99336	19.265	55.1208	<.0001
WT,5SGlcNAc	Y117L control	37.0947	8.99336	19.1668	55.0227	<.0001
Y117L,5SGlcNAc	S49A control	37.0091	8.99336	19.0812	54.937	0.0001
Y117L,5SGlcNAc	Y117L control	36.9109	8.99336	18.983	54.8389	0.0001
WT,5SGlcNAc	Vector control	34.6884	8.99336	16.7605	52.6164	0.0002
Y117L,5SGlcNAc	Vector control	34.5046	8.99336	16.5767	52.4326	0.0003
S49A,5SGlcNAc	WT control	34.3852	8.99336	16.4572	52.3131	0.0003
S49A,ThiaG	S49A control	33.7673	8.99336	15.8394	51.6953	0.0003
Vector,ThiaG	S49A +serum	33.7017	8.99336	15.7738	51.6297	0.0004
S49A,ThiaG	Y117L control	33.6692	8.99336	15.7412	51.5971	0.0004
Vector +serum	S49A control	33.3047	7.66956	18.0157	48.5937	<.0001
Vector +serum	Y117L control	33.2066	7.66956	17.9176	48.4956	<.0001
Y117L +serum	S49A control	32.9562	7.66956	17.6673	48.2453	<.0001
Y117L +serum	Y117L control	32.8581	7.66956	17.5691	48.1471	<.0001
Y117L,ThiaG	S49A control	32.2688	8.99336	14.3409	50.1968	0.0006
Y117L,ThiaG	Y117L control	32.1707	8.99336	14.2427	50.0986	0.0006
S49A +serum	WT control	31.8755	7.66956	16.5865	47.1645	<.0001
S49A,ThiaG	Vector control	31.2629	8.99336	13.3349	49.1908	0.0009
Vector,ThiaG	S49A,5SGlcNAc	31.192	10.1459	10.9666	51.4175	0.003
Vector +serum	Vector control	30.8003	7.66956	15.5113	46.0893	0.0001
Y117L +serum	Vector control	30.4518	7.66956	15.1628	45.7408	0.0002
Y117L,ThiaG	Vector control	29.7644	8.99336	11.8364	47.6923	0.0015
WT,ThiaG	S49A +serum	29.1022	8.99336	11.1743	47.0302	0.0018
S49A,5SGlcNAc	S49A control	28.68	8.99336	10.7521	46.608	0.0021
S49A,5SGlcNAc	Y117L control	28.5819	8.99336	10.6539	46.5098	0.0022
Vector,ThiaG	Y117L,ThiaG	27.6032	10.1459	7.3778	47.8287	0.0082
Vector,ThiaG	Y117L +serum	26.9158	8.99336	8.9879	44.8438	0.0038
WT,ThiaG	S49A,5SGlcNAc	26.5926	10.1459	6.3671	46.818	0.0107
Vector,ThiaG	Vector +serum	26.5674	8.99336	8.6394	44.4953	0.0042
S49A,5SGlcNAc	Vector control	26.1756	8.99336	8.2476	44.1035	0.0048
S49A +serum	S49A control	26.1703	7.66956	10.8814	41.4593	0.0011
Vector,ThiaG	S49A,ThiaG	26.1047	10.1459	5.8793	46.3302	0.0121
S49A +serum	Y117L control	26.0722	7.66956	10.7832	41.3612	0.0011
WT +serum	WT,ThiaG	25.4447	8.99336	7.5167	43.3726	0.006
S49A +serum	Vector control	23.6659	7.66956	8.3769	38.9549	0.0029
WT,ThiaG	Y117L,ThiaG	23.0038	10.1459	2.7783	43.2292	0.0264
Vector,ThiaG	Y117L,5SGlcNAc	22.863	10.1459	2.6375	43.0884	0.0273
Vector,ThiaG	WT,5SGlcNAc	22.6792	10.1459	2.4537	42.9046	0.0285
WT,ThiaG	Y117L +serum	22.3163	8.99336	4.3884	40.2443	0.0154
WT,ThiaG	Vector +serum	21.9679	8.99336	4.0399	39.8958	0.017
WT,ThiaG	S49A,ThiaG	21.5053	10.1459	1.2798	41.7307	0.0375
WT +serum	Vector,ThiaG	20.8452	8.99336	2.9172	38.7731	0.0233
WT,ThiaG	Y117L,5SGlcNAc	18.2635	10.1459	-1.9619	38.4889	0.076
WT,ThiaG	WT,5SGlcNAc	18.0797	10.1459	-2.1458	38.3051	0.079
Vector,ThiaG	Vector,5SGlcNAc	17.4021	10.1459	-2.8234	37.6275	0.0906
Vector,5SGlcNAc	S49A +serum	16.2997	8.99336	-1.6283	34.2276	0.0741
Vector,5SGlcNAc	S49A,5SGlcNAc	13.79	10.1459	-6.4355	34.0154	0.1783
WT,ThiaG	Vector,5SGlcNAc	12.8026	10.1459	-7.4229	33.028	0.2111
WT,5SGlcNAc	S49A +serum	11.0226	8.99336	-6.9054	28.9505	0.2243
Y117L,5SGlcNAc	S49A +serum	10.8387	8.99336	-7.0892	28.7667	0.2321
Vector,5SGlcNAc	Y117L,ThiaG	10.2012	10.1459	-10.0243	30.4266	0.318
Vector,5SGlcNAc	Y117L +serum	9.51377	8.99336	-8.4142	27.4417	0.2937
Vector,5SGlcNAc	Vector +serum	9.16529	8.99336	-8.7626	27.0932	0.3116
Vector,5SGlcNAc	S49A,ThiaG	8.70269	10.1459	-11.5228	28.9281	0.3939
WT,5SGlcNAc	S49A,5SGlcNAc	8.51287	10.1459	-11.7126	28.7383	0.4042
Y117L,5SGlcNAc	S49A,5SGlcNAc	8.32906	10.1459	-11.8964	28.5545	0.4144
Vector control	WT control	8.20958	7.66956	-7.0794	23.4986	0.288
S49A,ThiaG	S49A +serum	7.59698	8.99336	-10.331	25.5249	0.4011
Vector +serum	S49A +serum	7.13438	7.66956	-8.1546	22.4234	0.3554
Y117L +serum	S49A +serum	6.7859	7.66956	-8.5031	22.0749	0.3792
Y117L,ThiaG	S49A +serum	6.09849	8.99336	-11.8294	24.0264	0.4999
Y117L control	WT control	5.80328	7.66956	-9.4857	21.0923	0.4517
S49A control	WT control	5.70511	7.66956	-9.5839	20.9941	0.4594
Vector,5SGlcNAc	Y117L,5SGlcNAc	5.46093	10.1459	-14.7645	25.6864	0.5921
Vector,5SGlcNAc	WT,5SGlcNAc	5.27712	10.1459	-14.9483	25.5026	0.6046
S49A,ThiaG	S49A,5SGlcNAc	5.08729	10.1459	-15.1381	25.3127	0.6176
WT,5SGlcNAc	Y117L,ThiaG	4.92407	10.1459	-15.3014	25.1495	0.6289
Y117L,5SGlcNAc	Y117L,ThiaG	4.74026	10.1459	-15.4852	24.9657	0.6418
Vector +serum	S49A,5SGlcNAc	4.62469	8.99336	-13.3032	22.5526	0.6087
Vector,ThiaG	WT,ThiaG	4.59949	10.1459	-15.626	24.8249	0.6517
Y117L +serum	S49A,5SGlcNAc	4.27622	8.99336	-13.6517	22.2042	0.6359
WT,5SGlcNAc	Y117L +serum	4.23665	8.99336	-13.6913	22.1646	0.639
Y117L,5SGlcNAc	Y117L +serum	4.05284	8.99336	-13.8751	21.9808	0.6536
WT,5SGlcNAc	Vector +serum	3.88818	8.99336	-14.0398	21.8161	0.6668
Y117L,5SGlcNAc	Vector +serum	3.70437	8.99336	-14.2236	21.6323	0.6816
Y117L,ThiaG	S49A,5SGlcNAc	3.5888	10.1459	-16.6366	23.8142	0.7246
WT,5SGlcNAc	S49A,ThiaG	3.42557	10.1459	-16.7999	23.651	0.7366
Y117L,5SGlcNAc	S49A,ThiaG	3.24176	10.1459	-16.9837	23.4672	0.7503
S49A,5SGlcNAc	S49A +serum	2.50968	8.99336	-15.4183	20.4376	0.781
Vector control	S49A control	2.50447	7.66956	-12.7845	17.7935	0.745
Vector control	Y117L control	2.4063	7.66956	-12.8827	17.6953	0.7546
S49A,ThiaG	Y117L,ThiaG	1.49849	10.1459	-18.7269	21.7239	0.883
Vector +serum	Y117L,ThiaG	1.03589	8.99336	-16.892	18.9638	0.9086
S49A,ThiaG	Y117L +serum	0.81108	8.99336	-17.1169	18.739	0.9284
Y117L +serum	Y117L,ThiaG	0.68741	8.99336	-17.2405	18.6154	0.9393
S49A,ThiaG	Vector +serum	0.4626	8.99336	-17.4653	18.3905	0.9591
Vector +serum	Y117L +serum	0.34847	7.66956	-14.9405	15.6375	0.9639
WT,5SGlcNAc	Y117L,5SGlcNAc	0.18381	10.1459	-20.0416	20.4093	0.9856
Y117L control	S49A control	0.09817	7.66956	-15.1908	15.3872	0.9898
C
Level	Letters	Least sq means	Std error	Lower 95%	Upper 95%
WT +serum	A	100	5.4232	89.189	110.811
Vector,ThiaG	B	79.1548	7.17422	64.8533	93.4564
WT,ThiaG	BC	74.5553	7.17422	60.2538	88.8569
Vector,5SGlcNAc	BCD	61.7528	7.17422	47.4512	76.0543
WT,5SGlcNAc	CD	56.4756	7.17422	42.1741	70.7772
Y117L,5SGlcNAc	CD	56.2918	7.17422	41.9903	70.5934
S49A,ThiaG	D	53.0501	7.17422	38.7485	67.3516
Vector +serum	D	52.5875	5.4232	41.7765	63.3984
Y117L +serum	D	52.239	5.4232	41.428	63.0499
Y117L,ThiaG	D	51.5516	7.17422	37.25	65.8531
S49A,5SGlcNAc	D	47.9628	7.17422	33.6612	62.2643
S49A +serum	D	45.4531	5.4232	34.6421	56.264
Vector control	E	21.7872	5.4232	10.9763	32.5982
Y117L control	E	19.3809	5.4232	8.56996	30.1919
S49A control	E	19.2827	5.4232	8.47179	30.0937
WT control	E	13.5776	5.4232	2.76668	24.3886
Levels not connected by the same letter are significantly different
